# Supplementary material for: Computational and Experimental Comparison of Molecularly Imprinted Polymers Prepared by Different Functional Monomers—Quantitative Parameters Defined Based on Molecular Dynamics Simulation
Source: Molecules. 2024 Sep 6;29(17):4236. doi: 10.3390/molecules29174236 (PMC11397232; doi:10.3390/molecules29174236)
Supplement: Supplementary file 1 [file molecules-29-04236-s001.zip]

Archive with 1 entries (1 files):
- molecules-3167831-supplementary.pdf
